# Supplementary material for: LsToll Gene Mediates Antibacterial Immunity and Developmental Regulation in Loxostege sticticalis
Source: Insects. 2026 Jun 3;17(6):581. doi: 10.3390/insects17060581 (PMC13299791; doi:10.3390/insects17060581)
Supplement: Supplementary file 1 [file insects-17-00581-s001.zip]

Archive with 1 entries (1 files):
- insects-4255290-supplementary.pdf
